# Supplementary material for: Protective Effect of Chinese Bayberry (Myrica rubra Sieb. et Zucc.) Pomace Wine on Oxidative Stress of Hydrogen Peroxide by Regulating Keap1/Nrf2 Pathway in HepG2 Cells
Source: Foods. 2023 Apr 30;12(9):1863. doi: 10.3390/foods12091863 (PMC10178721; doi:10.3390/foods12091863)
Supplement: Supplementary file 1 [file foods-12-01863-s001.zip]

Archive with 1 entries (1 files):
- foods-2310418-supplementary.pdf
